# Supplementary material for: Genome analysis of the esca-associated Basidiomycetes Fomitiporia mediterranea, Fomitiporia polymorpha, Inonotus vitis, and Tropicoporus texanus reveals virulence factor repertoires characteristic of white-rot fungi
Source: G3 (Bethesda). 2024 Aug 14;14(10):jkae189. doi: 10.1093/g3journal/jkae189 (PMC11457069; doi:10.1093/g3journal/jkae189)
Supplement: jkae189_Supplementary_Data [file jkae189_supplementary_data.zip]

Archive with 2 entries (2 files):
- File_S1_G3-2024-405182.pdf
- File_S2_G3-2024-405182.html
